# Supplementary material for: Development and Practical Application of Glucose Biosensor Based on Dendritic Gold Nanostructures Modified by Conducting Polymers
Source: Biosensors (Basel). 2022 Aug 14;12(8):641. doi: 10.3390/bios12080641 (PMC9405657; doi:10.3390/bios12080641)
Supplement: Supplementary file 1 [file biosensors-12-00641-s001.zip]

Archive with 1 entries (1 files):
- biosensors-1817774-supplementary.pdf
